# Supplementary material for: Genetic Mapping, Candidate Gene Identification and Marker Validation for Host Plant Resistance to the Race 4 of Fusarium oxysporum f. sp. cubense Using Musa acuminata ssp. malaccensis
Source: Pathogens. 2023 Jun 9;12(6):820. doi: 10.3390/pathogens12060820 (PMC10303076; doi:10.3390/pathogens12060820)
Supplement: Supplementary file 1 [file pathogens-12-00820-s001.zip]

Archive with 1 entries (1 files):
- pathogens-2405012-supplementary.pdf
